# Supplementary material for: Simple Method to Measure the Aerodynamic Size Distribution of Porous Particles Generated on Lyophilizate for Dry Powder Inhalation
Source: Pharmaceutics. 2020 Oct 15;12(10):976. doi: 10.3390/pharmaceutics12100976 (PMC7650659; doi:10.3390/pharmaceutics12100976)
Supplement: Supplementary file 1 [file pharmaceutics-12-00976-s001.zip]

Archive with 3 entries (2 files):
- Supplementary material/
- Supplementary material/High speed camera records of aerosolization of LDPI.avi
- Supplementary material/Supplementary materials.docx
